# Supplementary material for: Conservative Management of Patent Ductus Arteriosus Is Feasible in the Peri-Viable Infants at 22–25 Gestational Weeks
Source: Biomedicines. 2022 Dec 28;11(1):78. doi: 10.3390/biomedicines11010078 (PMC9855634; doi:10.3390/biomedicines11010078)
Supplement: Supplementary file 1 [file biomedicines-11-00078-s001.zip]

Archive with 1 entries (1 files):
- biomedicines-2127556-supplementary.pdf
